# Supplementary material for: Psychological characteristics associated with COVID-19 vaccine hesitancy and resistance in Ireland and the United Kingdom
Source: Nat Commun. 2021 Jan 4;12:29. doi: 10.1038/s41467-020-20226-9 (PMC7782692; doi:10.1038/s41467-020-20226-9)
Supplement: Supplementary file 3 — Source Data [file 41467_2020_20226_MOESM3_ESM.xlsx]

## Sheet: Figure 1
	Accepting	Hesitant	Resistant
Ireland	64.9	25.6	9.5
United Kingdom	69	24.8	6.1
England	69.2	24.9	5.9
Wales	70.7	24.1	5.2
Scotland	71.3	22	6.7
Northern Ireland	51.2	32.6	16.3

## Sheet: Figure 2 
Ire Sources
	Accepting	Hesitant	Resistant
Newspaper	2.51	2.28	2.07
Television	3.37	3.24	2.86
Radio	2.8	2.66	2.39
Internet	2.93	2.91	3.11
Social media	2.34	2.49	2.62
Your doctor	1.66	1.72	1.59
Health professionals	2.14	2.1	2.14
Government agencies	3.02	2.81	2.62
Family or friends	2.55	2.56	2.74

## Sheet: Figure 3
Ire Trust
	Accepting	Hesitant	Resistant
Newspaper	2.71	2.48	2.15
Television	3.07	2.85	2.52
Radio	2.96	2.77	2.48
Internet	2.34	2.29	2.42
Social media	1.78	1.88	1.86
Your doctor	3.48	3.3	3.04
Health professional	3.46	3.29	3.04
Government agencies	3.14	2.88	2.61
Family or friends	2.68	2.64	2.58

## Sheet: Figures 4
UK Sources
	Accepting	Hesitant	Resistant
Newspaper	2.26	2.13	1.94
Television	3.4	3.15	2.86
Radio	2.34	2.3	2.19
Internet	2.84	2.74	2.77
Social media	2.15	2.24	2.36
Your doctor	1.43	1.52	1.43
Health professional	1.76	1.8	1.88
Government agencies	2.5	2.37	2.28
Family or friends	2.28	2.27	2.35

## Sheet: Figure 5
UK Trust
	Accepting	Hesitant	Resistant
Newspaper	2.32	2.24	2
Television	2.87	2.72	2.46
Radio	2.67	2.6	2.23
Internet	2.34	2.35	2.2
Social media	1.74	1.84	1.9
Your doctor	3.34	3.03	2.62
Health professional	3.33	3.08	2.71
Government agencies	2.86	2.65	2.41
Family or friends	2.52	2.44	2.32
